# Supplementary material for: Development of a Machine Learning Model for Classifying Cooking Recipes According to Dietary Styles
Source: Foods. 2024 Feb 22;13(5):667. doi: 10.3390/foods13050667 (PMC10930448; doi:10.3390/foods13050667)
Supplement: Supplementary file 1 [file foods-13-00667-s001.zip]

Archive with 1 entries (1 files):
- foods-2846762-SI.pdf
